# Supplementary material for: Comparative Role of rGO, AgNWs, and rGO–AgNWs Hybrid Structure in the EMI Shielding Performance of Polyaniline/PCL-Based Flexible Films
Source: Molecules. 2025 Dec 8;30(24):4693. doi: 10.3390/molecules30244693 (PMC12735865; doi:10.3390/molecules30244693)
Supplement: Supplementary file 1 [file molecules-30-04693-s001.zip]

Archive with 1 entries (1 files):
- molecules-3983942-supplementary.pdf
